# Supplementary material for: Evaluation of Disability Progression in Multiple Sclerosis via Magnetic-Resonance-Based Deep Learning Techniques
Source: Int J Mol Sci. 2022 Sep 13;23(18):10651. doi: 10.3390/ijms231810651 (PMC9505100; doi:10.3390/ijms231810651)
Supplement: Supplementary file 1 [file ijms-23-10651-s001.zip]

Archive with 1 entries (1 files):
- ijms-1879125-supplementary.pdf
